# Supplementary material for: Septic arthritis complicating Streptobacillus moniliformis rat bite fever: a case report and review of its pathophysiology and diagnosis
Source: Front Med (Lausanne). 2024 Aug 29;11:1345354. doi: 10.3389/fmed.2024.1345354 (PMC11390419; doi:10.3389/fmed.2024.1345354)
Supplement: Supplementary file 1 [file Table_1.xlsx]

## Sheet: Feuil1
Supplementary material. Table 1. Summary of the 45 reviewed cases of S. moniliformis rat bite fever with associated osteoarticular infection
Study/ Year (reference)	Age/sex; Region/City, Country; Occupation and living conditions	Animal exposure	Timing of exposure report by the patient relative to S. moniliformis identification	Incubation period	Underlying conditions	Clinical history before admission	Clinical features from admission	Joint involvement	Reaction on bitten/scratch site	Joint imaging findings	Inflammatory biological markers: CRP at admission in mg/L	Inflammatory biological markers: blood count at admission	Rheumatological workup	Microbiological differential workup	Joint fluid aspirate; timing of sampling relative to start of antibiotic therapy (AB); fluid macroscopic aspect	Synovial fluid analysis: WBC/mm3; % neutrophils	Synovial fluid analysis: Gram stain on fluid	Synovial fluid analysis: culture results	Blood cultures; timing of sampling relative to start of antibiotic therapy (AB)	Skin sample cultures	S. moniliformis identification method	Antibiotic treatment	Other treatments: AID, colchicine, surgery	Outcome
Mandel/1985 (23)	77/M; nr; farmer	rat bite	nr	few days	nr	nr	fever; anorexia; skin pustules; polyarthralgia	PIP and MCP joints, wrists, ankles, left S/C	nr	nr	nr	nr	nr	nr	nr	104 000; 90%	coccobacilli	nr	+	nr	nr	Cloxacillin and ampicillin for 2 days; Penicillin G for 2 weeks	none	cured
McHugh/1985 (24)	3m/M; South Carolina, USA; nr	puncture wounds and scratches on both distal upper extremities, rats recently seen in the house by the parents	before	1 day	none	1-day history: fever; 3 loose bowel movements	fever 40 °C; 2 days after: lethargic; death; post-mortem examination: endocarditis, interstitial pneumonia, hepatic and splenic congestion, polyarthritis	post-mortem examination: arthritis affecting several joints	two 5 mm-long scratches on the left wrist and four discrete puncture wounds on the right hand with no associated erythema, drainage, apparent tenderness, or signs of systemic or regional lymphadenopathy	nr	nr	WBC 9,8 G/L, neutrophils 52%, bands 3%	nr	nr	not performed	/	/	/	before AB: + S. moniliformis	/	nr	none	none	died
Anderson and Marie/1987 (25)	79/M; Nova Scotia, Canada; farmer	wild rat bite in rural area	before	several days	osteoarthritis of hands, Paget's disease involving left hemipelvis	2-week history: fever; chills; abdominal pain; diffuse joint pain with difficulty walking and swollen hands and knees	low-grade fever on NSAID; confused; polyarthritis	hands diffusely edematous with swelling of the second and third MCP joints bilaterally; knees warm, tender with tense effusions	two small, crusted lesions on the right hand	nr	nr	WBC 13,7 G/L, neutrophils 52%, bands 38%; after NSAID treatment: WBC 21 G/L	nr	nr	left knee; twice: before and after AB	after AB: 37 500; 95%	before AB: pleomorphic GNB, numerous calcium pyrophosphate and sodium urate crystals; after AB: no germ, numerous crystals	before AB: + S. moniliformis; after AB: -	before AB: -	/	nr	IV Penicillin G 2 MUI/6h for 4 weeks; oral Penicillin G for 2 weeks	IV NSAID (Enetroprophen) for 2 days	cured; residual left knee pain upon discharge at the end of treatment
Rumley et al./1987 (26)	48/M; North Carolina, USA; warehouse fork lift in rural area	no exposure to rodents or domestic animals	/	/	none	3-month history: generalized malaise; fever; chills; headache; night sweats; productive cough; hoarseness; sore throat; polyarthritis	fever 38 °C; mild respiratory distress; polyarthritis	left wrist warm, swollen, tender with limited ROM; right shoulder only painful	/	left wrist X-ray: soft tissue swelling but no periostal changes; bone scan: increased uptake in left wrist and both shoulders	nr	WBC 14,2 G/L, neutrophils 73%, bands 10%	rheumatoid factor, anti-streptolysin 0: negative	VDRL: negative	left wrist; before AB; purulent	nr	numerous neutrophils, rare GNB and GPC in chains	+ S. moniliformis on chocolate blood agar and in broth, under both anaerobic and aerobic conditions	before AB: -	/	nr	IV nafcillin and gentamycin for 4 weeks	none	cured; full recovery
Holroyd et al./1988 (27)	59/M; Maryland, USA; homeless man	no exposure to rodents	/	/	treated pulmonary tuberculosis, chronic seizure disorder, alcoholism	1-month history: diffuse joint swelling and pain	36 °C; polyarthritis; on day 3: fever	swelling of the PIP and MCP joints, wrist and both knees; warmth of both ankles, elbows and shoulders; left knee extremely painful despite minimal effusion; unable to stand or sit up	/	nr	nr	WBC 16,5 G/L, neutrophils 73%, bands 10%	rheumatoid factor, antinuclear antibody and anti-streptolysin 0: negative	gonococcal cultures of the urethra, pharynx, and rectum: negative; stool cultures: negative	left wrist and left knee; before AB	left wrist: 57 000; 92%; left knee: 3 700; 80%	no germ, no crystal	left knee: - ; left wrist: + S. moniliformis on trypticase soy agar with 5 percent sheep blood, Columbia colistin nalidixic acid blood agar, chocolate agar only in the area of direct fluid inoculation, under aerobic and microaerophilic conditions	before AB: + S. moniliformi; bottle containing trypticase soy broth with resins	/	biochemical reactions and fatty acid profiling	Ticarcillin and gentamicin; IV Penicillin G 3 MUI/4h then 0,6 MUI/6h; for 10 days in total	NSAID (Ibuprofen) for 1 day	cured; residual wrist synovial thickening at the end of treatment
Rupp et al./1992 (28)	46/M; Virginia, USA; nr	rat bite	after	1 week	none	8-day history: pain in lower back, right elbow and right shoulder treated by NSAID and muscle relaxant	fever 39 °C; chills; headache; ill-appearing; polyarthritis; harsh systolic murmur, endocarditis	right wrist and S/C joint warm, tender and swollen	no	nr	nr	WBC 8,2 G/L, neutrophils 83%	nr	nr	right wrist; before AB; purulent	nr	numerous neutrophils, no germ	-	before AB: + S. moniliformis	/	nr	IV vancomycin and ceftriaxone for 1 week; IV Penicillin G 24 MUI/day for 4 weeks; oral tetracycline 500mg/6h for 2 weeks	NSAID and muscle relaxant for 8 days before admission	cured; full recovery
Fordham et al./1992 (29)	63/M; Cleveland, UK; pig farmer	piggery infested with rats in which the patient remenbered numerous episodes of grazing skin of both elbows on the sides of pig pens	after	nr	none	5-day history: malaise; anorexia; painful swelling of ankles; petechial rash over feet; febrile with rigors	fever 38.9 °C; petechial rash affecting dorsum of feet; small pustule over the right olecranon; polyarthritis; expiratory crackles throughout both lung fields	both knees and right wrist joint effusions; restriction of cervical spinal movements with pain	/	nr	nr	WBC 13,2 G/L	nr	nr	right knee; before AB; purulent	nr	cocci in grapes	+ S. moniliformis by enrichment	nr	nr	nr	IV Flucloxacillin 1g/6h and fusidic acid 500mg/8h for 6 days; IV vancomycin 1g/12h	none	cured; full recovery
Hockman et al./2000 (30)	12/M; Kansas, USA; nr	pet rats (kiss but no bite), a scratch on abdomen of unknown cause	before	nr	none	12-day history: fever 104 °F; nausea; vomiting, pain in his hip, right knee and left great toe	erythematous throat with pustules on the tonsils and minimal submandibular lymphadenopathy; rash consisting of multiple, discrete rose-colored macular lesions on both upper and lower extremities, sparing the trunk, face, and scalp; one pustule on the right great toe with two petechiae; polyarthritis	limited ROM of the right hip, right knee, and left great toe because of pain	scratch on the abdomen of unknown cause	nr	nr	WBC 10,4 G/L, neutrophils 78%	antinuclear antibody: negative	rapid streptococcal test, Rocky Mountain spotted fever and ehrlichiosis serologies: negative	right hip; before AB; purulent	74 430; 94%	numerous neutrophils, no germ	+ S. moniliformis	-	toe pustules: -	nr	IV Cefuroxime 1,5mg/8h; IV ceftriaxone 1,5g/day for 21 days	right hip washout	cured; full recovery
Downing et al./2001 (31)	13/M; Nottingham, England; nr	rat bite in a pet shop	after	5 days	none	9-day history: malaise; fluctuating arthralgia of right hip worsening then unable to bear weight	fever 39 °C; monoarthritis	right hip pain	healing wound	hip ultrasound: effusion	69	NR	nr	nr	right hip; before AB; purulent	nr	GNB	+ S. moniliformis	nr	/	nr	IV Penicillin G; oral amoxicillin for 6 weeks	right hip washout	cured; full recovery
Torres et al./2001 (32)	84/F; Alava, Spain; retired	rat bite on her left foot	after	some days	none	5-day history: pain and swelling affecting both hands, knees and feet accompanied by pitting edema and severe functional impairment of the hands	polyarthritis	symmetrical swelling of both hands (especially the wrists) accompanied by pitting edema; swelling of the knees; an erythematous, warm and fluctuating area over the volar aspect of the right wrist	no	X- rays: osteoarthritic changes over the proximal and distal IP joints of the hands and the knees but no chondrocalcinosis	206	WBC 15 G/L, neutrophils 91%	rheumatoid factor, antinuclear antibody: negative; serum electrophoresis: normal	nr	left knee and right wrist; before AB; purulent	left knee: 40 000 neutrophils	left knee: no germ, no crystals; right wrist: numerous neutrophils, GNB	left knee: - ; right wrist: + S. moniliformis on sheep blood agar but not on chocolate or liquid media supplemented with hemoglobin	before AB: -	/	biochemical reactions	Amoxicillin-clavulanate for >7 days	NSAID (Indomethacin) for 7 days; steroids (deflazacort 30mg/day)	cured; full recovery
Thong and Barkham/2003 (33)	62/M; Southampton, England; nr	rat bite on his left foot	before	4 days	none	2,5-week history: pain over his left foot followed by pain and swelling in both knees, elbows, wrists, small joints of both hands and left ankle	fever; jaunice and cholestatic hepatitis; polyarthritis	synovitis affecting wrists, IP and MCP joints of hands; effusions of right knee, right ankle and left midtarsal joint	healed wound	nr	197	WBC 29,3 G/L, neutrophils 90%, platelets 621 G/L	nr	hepatitis B and C serologies: negative	right knee; before AB; purulent	90 000; 98%	intracellular and regular GNB	+ S. moniliformis on chocolate agar under aerobic conditions with 8% CO2 and on CDC agar under anaerobic conditions	-	/	biochemical reactions	oral Ciprofloxacin and doxycycline; IV Penicillin G 18 MUI/day for 4 weeks	none	cured; full recovery
Tattersall and Bourne/2003 (34)	56/M; Chesterfield, England; nr	pet rat bite in the web space of his right hand	after	about 10 days	antihypertensive treatment with atenolol and nifedipine	10-day history: fever; cough, sore throat; loose stool; acute polyarthritis; rash over elbows, fingers and feet	intermittent fever; maculopapular, non blanching rash with pustules and necrosis over the extensor surfaces of both elbows and left calf; polyarthritis; polyarticular gout; right hand ischaemia with medium vessel vasculatis	acute, erythematous synovitis affected his right elbow, right wrist and right shoulder, left thumb MCP joint, both midtarsal joints and right ankle	small crusted, healing lesion in the web space of the index and middle finger of the right hand	nr	225	WBC 12,6 G/L, neutrophils 90%	autoantibodies including antineutrophil cytoplasmic antibodies: negative	nr	left ankle and left thumb	nr	left ankle: urate crystals; left thumb: "odd" GPC	left ankle: - ; left thumb: + S. moniliformis	before AB: -	nr	DNA sequencing	IV benzylpenicillin and flucloxacillin for 4 days; oral doxycyclin for 6 weeks	IV steroids (methylprednisone) and cyclophosphamide for 1 day; IV methylprednisone for 7 days; colchicine	cured; persistent damage to the right wrist and left hand extensor tendons
Wallet et al./2003 (35)	56/F; Lille, France; nr	pet rat bite on her finger	before	few days	none	nr	polyarthritis	diffuse joint swelling, warmth and pain of the right knee, left ankle, left shoulder, elbow, and wrist with effusion of the two knees	no	nr	105	WBC 13,7 G/L, neutrophils 83%	rheumatoid factor, antinuclear antibody and anti-streptolysin 0: negative	VDRL, Leptospira serology: negative	right knee; before AB	14 000 neutrophils	numerous neutrophils, no germ	+ S. moniliformis on 5% horse blood Columbia and Muller-Hinton agars under carbon dioxide atmosphere	before AB: -	/	16S rRNA gene sequencing	Penicillin G and ofloxacin; clindamycin and rifampicin for 2 months; oral amoxicillin and rifampicin	none	cured; full recovery
Stehle et al./2003 (36)	72/M; Lausanne, Switzerland; nr	rat bite in the middle finger of the left hand in urban area	after	about 15 days	prosthetic surgery of both knees five years earlier for osteoarthritis	1-month history: fluctuating then constant pain and swelling of the left knee followed by an involvement of the other knee and both elbows worsening after a course of NSAID and Deflazacort until he was bedridden	severe pain due to slightly asymmetric polyarthritis	both knees, the right elbow and the third left MCP joint were warm, swollen, and very tender on palpation	healed wound	hands X-ray: moderate osteoarthritic changes of IP and MCP joints and wrists with cartilage calcification compatible with chondrocalcinosis	120	WBC 11,3 G/L, neutrophils 81%	nr	nr	both knees, right elbow, left MCP joint; before AB	right knee: 50 000; 83%	right knee: numerous neutrophils, no germ, no crystals	left thumb: - ; boh knees and right elbow: + S. moniliformis on 5% horse blood Columbia and Muller-Hinton agars, under carbon dioxide atmosphere	before AB: -	/	16S rRNA gene sequencing	IV antibiotics for 3 months	NSAID and steroids (deflazacort) before admission; IV bolus of steroids for 2 days	cured; full recovery
Legout et al./2005 (37)	60/F; Geneva, Switzerland; pet shop employee	pet rat bite while working in pet shop	before	4 days	breast cancer 3 years earlier	21-day history: fluctuating then constant pain and swelling of both her knees, elbows and ankles worsened by NSAID and corticosteroids	fever 38°C; polyarthritis; moderate and temporary paraesthesia	swollen and tender right knee with effusion, symmetrical synovitis affecting the small joints of both hands and ankles	no	nr	105	WBC 20 G/L, platelets 450 G/L	rheumatoid factor, antinuclear antibody, antineutrophil cytoplasmic antibody, specific anti-fillagrin antibody and cryoglobulinaemia: negative	nr	right knee; before AB	40 000; 90%	no germ	+ S. moniliformis	before AB: -	/	16S rRNA gene sequencing	IV Penicillin G; oral rifampicin and clindamycin for 4 weeks	NSAID; IV steroids (methylprednisone 500mg/day) for 3 days before admission; right knee surgical debridment	cured; full recovery
Abdelwawi et al./ aug. 2006 (38)	14/M; Ontario, Canada; nr	2 pet rats but no bite	before	≤ 2 weeks	none	5-day history: fever; rash over both lower limbs; painful polyarthritis in his shoulders, wrists, knees and ankles	fever; petechial–purpuric rash with rare pustules on both lower limbs; asymmetric limited polyarthritis	shoulders, wrists, knees and ankles	no	nr	nr	NR	nr	nr	not performed	/	/	/	nr	skin pustule sample: + S. moniliformis; in broth supplemented with serum	nr	oral Penicillin for 2 weeks	oral NSAID (naproxen) for 2 weeks	cured; full recovery
Dendle et al./dec. 2006 (21)	49/F; Victoria, Australia; nr	pet rat bite on the hand (owned several exotic pets, including pythons, tree frogs and rats : very close contact with the rats, often nursing them in her lap and occasionally ‘kissing’ them)	after	1 week	none	7-week history: recurring fever; joint pain, myalgia and fatigue; two days prior to presentation: worsening swelling and pain of the small joints of the hands, right elbow and knees plus rash on the palms, face and neck	fever; tachycardia; macular rash on her palms and face; polyarthritis	synovitis and effusions affecting the MCP joints, wrists, right elbow, knees and right ankle	/	hands and elbows X-rays: effusions without erosion	502	WBC 15,0 G/L, neutrophils 90%, platelets 443 G/L	rheumatoid factor, antinuclear antibody: negative; complement level: normal	syphilis, rickettsia, hepatitis B and C and Parvovirus B19: negative	right elbow; before AB	nr	numerous neutrophils, no germ, no crystals	+ S. moniliformis in cooked meat broth in CO2	before AB: -	nr	16S rRNA gene sequencing	oral Doxycyclin 100mg/day for 6 weeks (Penicillin allergy)	oral steroids (prednisone 25mg/day)	cured; at 8-week follow up complete recovery except for arthralgia
Abdulaziz et al./mar. 2006 (39)	68/M; Ontario, Canada; dairy farmer living in the farm	drink unpasteurized milk, from his farm infested by rats including in milking stables, with his nephew (who lived with him and had a similar but milder illness of diffuse joint pain and swelling one week prior) but not with his wife (who had no symptoms)	after	nr	osteoarthritis of hands and knees, type 2-diabetes mellitus, hypertension	4-day history: polyarthritis accompanied by severe pain and stiffness of his neck and back, petechial rash on the extensor surfaces of his lower extremities	rash; symmetrical polyarthritis	PIP and MCP joints, wrists, elbows, shoulders, knees, and ankles arthritis with moderate effusion of left knee plus severe pain and ROM resctriction in his cervical and lumbar spine	/	hands and knees X-rays: osteoarthritic changes without chondrocalcinosis	nr	WBC 17,1 G/L, neutrophils 91%	nr	nr	left knee; after AB	19 250; 84%	no germ, calcium pyrophosphate dihydrate crystals	-	before AB: + S. moniliformis in anaerobic bottles	nr	nr	IV Ceftriaxone; IV Penicillin G; for 14 days in total	NSAID (Ibuprofen for 1 day; naproxen)	cured; residual joint pain and swelling at the end of treatment
Wang and Wong/2007 (40)	58/F; Hong Kong, Chine; housewife	wild rat bite when she travelled to a village in southern China	after	5 days	osteoarthritis of both knees	5-day history: fever; polyarthralgia involving bilateral wrists, elbows, ankles and the right knee	polyarthritis	tender, swollen wrists, elbows, ankles and the right knee with limited ROM	healed wound with hyperpigmentation over the right thumb base	left wrist and right knee X-rays: no osteoarthritis	383	WBC 7,5 G/L, neutrophils 91%; after colchicine treatment: WBC 13,7 G/L, neutrophils 91%	nr	nr	right knee; before AB	14 850; predominantly neutrophils	GNB, no crystals	+ S. moniliformis on 5% horse blood agar but not on chocolate agar, under aerobic conditions with 5% CO2	before AB: -	/	biochemical reactions	IV Ampicillin for 21 days	colchicine for 4 days; arthrotomy left wrist	cured; full recovery
Dubois et al./2008 (41)	80/M; Auvergne, France; farmer	no exposure to rodents, rooster scratches on his left hand in his farm	before	few days	right and left hip replacement	1-week history: shaking chills without fever; back pain that irradiated to both legs on awakening	deterioration of general health; psoas abscess; spondylodiscitis	back pain	/	abdominal CT scan: right iliac psoas abscess in contact with the screw of the right hip prothesis; thoracic and brain CT scan: pericardial and pleural effusions, right iliac psoas collections; lumbar spine MRI: psoas abscess, spondylodiscitis at T5-T6 and L2-L3 levels	488	WBC 19 G/L, neutrophils 95%; fibrinogen 8,9 g/L; procalcitonine 23 ng/mL	nr	nr	iliac psoas abscess; after AB	nr	pleomorphic fusiform GNB	-	before AB: + pleomorphic fusiform GNB that died before species identification	/	direct 16S rRNA gene sequencing on abscess fluid	IV Amoxicillin-clavulanate 1g/8h and ofloxacin 200mg/12h; imipenem-cilastatin 1g/12h, ciprofloxacin 400mg/12h and teicoplanin 600mg/day for 1 week; IV ofloxacin 200mg/12h, clindamycin 600mg/8h and metronidazole 500mg/8h for 9 weeks	pericardial and pleural effusions plus right iliac psoas collections drainage	cured; full recovery
Dworkin et al./2010 (42)	59/M; Honolulu, Hawaii, USA; nr	has seen rats around his apartment	before	nr	hypertension, schizophrenia, depression, moderate-to-heavy alcohol abuse	1-month history: fever; poor appetite; diarrhea; malaise; subjective weight loss; pain, swelling and stiffness in his ankles, knees and wrists bilaterally as well as the right elbow	fever 39.1 °C; frail-appearing; bedridden; polyarthritis	warmth, pain and stiffness of the left knee, right wrist and right elbow with moderate effusions	/	nr	nr	WBC 12,4 G/L, neutrophils 79%	rheumatoid factor, antineutrophil cytoplasmic antibody: negative; complement level: normal; anti-nuclear antibody titer: 1/160	HIV, dengue, syphilis, Leptospira, typhus, Rickettsia serologies and duodenal biopsy for Whipple's disease: negative; high IgG titer without for Bartonella henselae considered as not active infection	left knee; before AB	nr	nr	+ S. moniliformis in thioglycolate broth	before AB: -	/	16S rRNA gene sequencing	Ceftriaxone, doxycycline and gentamycin; Penicillin G, doxycycline and gentamycin for 6 weeks	NSAID and oral steroids for 1 week; left knee synovectomy	cured; upon discharge: ambulatory with minimal assist device
Lewis and Vanderhooft/2012 (43)	4/M; Utah, USA; nr	family pet rat but no bite	after	nr	none	7-day history: rash on the upper extremeties and progressing to the face, trunk and lower extremeties	fever 103 °F; acral distribution of pink macules, succulent papules and rare pustules; polyarthritis	hand and foot swelling	/	nr	high	nr	nr	rapid streptococcal test: negative	not performed	/	/	/	nr	hand pustule sample: + S. moniliformis with one colony on chocolate blood agar transferred in serum-enriched broth	16S rRNA gene sequencing	oral Cephalexin 250 mg/12h (50mg/kg) for 14 days	none	cured; full recovery
Chean et al./2012 (44)	30/M; Victoria, Australia; nr	pet rat bite on his right index finger from one of his 2 pet rats	before	few days	newly diagnosed HCV and HIV infections, injecting drug use	1-month history: fever; malaise; myalgias; headaches; diarrhea; weight loss	fever 39 °C; cachectic; monoarthritis	painful, warm and tender right knee with limited ROM and moderate-sized effusion	healed wound	nr	219	nr	nr	hepatitis C viral load 7,93 log UI/mL; HIV viral load > 100 000 copies/mL with CD4 count 53*106/L; hepatitis B, syphilis, toxoplasma and cytomegalovirus serologies, mycobacteria blood and synovial cultures, urine and faecal cultures, serum cryptococcal antigen, Neisseria gonorrhoeae and Chlamydia trachomatis PCR on urine, rectal swabs or synovial fluid: negative	right knee; before AB	19 150; 99%	no germ, no crystals	-	before AB: -	/	direct 16S rRNA gene sequencing on right knee fluid	IV Ceftriaxone and flucloxacillin; IV benzylpenicillin for 6 weeks; oral doxycycline for 4 weeks	knee washout	cured; at the end of treatment: persistent restriction of knee movement
Flannery et al./2013 (45)	22m/M; Delaware, USA; nr	2 family pet rats but no bite	before	1 week	none	1 week-history: upper respiratory tract symptoms; followed by: fever; malaise; gradually worsening rash on his upper and lower extremities including his palms and soles that began to blister	fever 38 °C; hypertension, tachycardia, moderate distress; tender, erythematous and pustular rash on feet, ankles and hands; monoarthritis	hip arthritis with effusion, unable to bear weight	/	right hip ultrasound: joint effusion; right hip MRI: bone marrow edema	54	WBC 10,2 G/L, platelets 217 G/L; on day 5: WBC 18,1 G/L, platelets 523 G/L	nr	nr	right hip: fluid and femur biopsy; before AB; purulent	nr	GNB	+ S. moniliformis in fluid and bone biopsy, in thioglycolate broth and on Columbia CNA agar with 5% sheep blood but not on chocolate agar, under aerobic conditions with 5% CO2	Bactec bootles before AB: -	left foot pustule fluid before AB: + S. moniliformis	16S rRNA gene sequencing	Vancomycin and ceftriaxone; IV Penicillin G for 4 weeks; oral amoxicillin for 4 weeks	right hip washout	cured
Rosser et al./2014 (46)	28/M; Leicester, England; excavator operator	multiple pet rat bites on his fingers	before	≤ 10 days	none	5-day history: fever, headache, myalgia, diarrhoea, symmetrical wrist arthritis, painless non-blanching red maculopapular pustular rash developed affecting the lower extremities	rash; symmetrical polyarthritis	wrists	almost healed wound	nr	elevated	transient leucocytosis with neutrophilia and lymphopenia	nr	HIV, syphilis, Leptospira serologies, Neisseria gonorrhoeae and Chlamydia trachomatis PCR on urine: negative	not performed	/	/	/	nr	nr	/ (clinical diagnosis)	IV amoxicillin-clavulanate for 3 days; oral amoxicillin-clavulanate for 11 days	none	cured
Budair et al./2014 (47)	29/M; West Midlands, England; work as manual labourer in a warehouse	direct contact with multiple pet rats	before	nr	none (drank 10 units of alcohol per week, current smoker with 3-pack year history)	5-day history: worsening generalized malaise; sore throat; polyarthralgia; plantopalmar rash	low-grade fever; congested tonsils without exudates; wide-spread, partially blanching, rash with vesicular petechial and pustular components over feet hands, legs and buttocks; polyarthralgia	generalised decreased painful ROM and effusion of the right second MCP joint, right elbow, right knee, both ankles	/	nr	211	WBC 10,6 G/L	double-stranded DNA antibody, anti-streptolysin O antibody, glomerular basement membrane, myeloperoxidase, proteinase-3, rheumatoid factor, paraproteinaemia on electrophoresis, direct immunofluorescence study on skin biopsy: negative; immunoglobulin levels: normal	hepatitis A, B and C, HIV, IgM for Leptospira and Parvovirus B19 serologies: negative; PCR for respiratory syncytial virus, parainfluenza virus, adenovirus, human metapneumovirus, enterovirus, influenza A or influenza B: negative; throat swab: scant growth of Streptococcus group B	right ankle; twice; purulent	nr	no germ, no crystals	-	-	nr	direct 16S rRNA gene sequencing on right ankle fluid	IV benzylpenicillin; oral amoxicillin for 3 weeks	none	cured; on follow-up 6 weeks later: minimal ankle pain on impact activities
Nei et al./2015 (48)	72/F; Tokyo, Japon; work in a dining room	rats in the dining room kitchen where she works : contaminated food or water ?	before	nr	hypertension, rheumatoid arthritis for 3 years controlled with low-dose oral steroids and weekly methotrexate	8-day history: fever; chills	fever 38°C; chills; upper respiratory tract symptoms; spondylodiscitis	worsening lower back pain then severe sharp pain affecting the entire body	/	lumbar vertebrae MRI: increased signal at the L3-L4 level, bone marrow edema, vertebral endplates destroyed	269	WBC 13,3 G/L, neutrophils 95%	nr	nr	not performed	/	/	/	before AB: + S. moniliformis in anaerobic bottles, subcultured on Brucella agar with Hemin and Vit. K and on 5% sheep blood agar, under aerobic, capnophilic with 5% CO2 and anaerobic atmosphere	nr	16S rRNA gene sequencing	Cefazolin 2g/8h for 1 day; sufbactam-ampicillin 3g/6h	NSAID for 1 day	cured
Brown et al./2015 (49)	17/F; Virginia, USA; nr	3 pet rats in her bedroom but no bite, 1 rat died 3 weeks prior to onset of patient's symptoms	before	nr	none	2-week history: intermittent fever; nausea; vomiting; pink rash on hands and feet; severe pain in the right hip and low back	intermittent fever; pink coalescing macules on the dorsum of her hands and feet; monoarthritis	tenderness of SI joint and right hip pain	/	right hip and lumbar spine X-rays: normal; sacrum and hip MRI: fluid within the SI joint and soft tissue edema of the surrounding tissues	17	nr	nr	EBV, Parvovirus B19 and Coxsackie virus serologies: negative	SI joint	nr	nr	nr	+ S. moniliformis	nr	nr	IV Ceftriaxone for 4 weeks	none	cured; full recovery
Sato et al./2016 (50)	52/M; Okinawa, Japan; nr	has seen rats in his house 3 or 4 days before admission, scars on his fingers and feet of unknown cause	before	nr	type 2 diabetes mellitus, schizophrenia	4-day history: worsening arthralgia in both knees and back	36.1 °C; acute distress with respiratory rate 24/min and oxygen saturation 95% on room air; severe polyarthralgia, polyarthritis, vertebral osteomyelitis	ankles, wrists, knees, shoulders: warm, tender, swollen and painful; tenderness around the L5 and S1 vertebrae	/	joint X-rays: normal; lumbar spine MRI: increased signal at the L5-S1 level with disc space destruction	346	WBC 10,3 G/L, neutrophils 88%	nr	nr	L5-S1 disc biopsy; after AB	nr	nr	-	before AB: + S. moniliformis; after AB: -	/	MALDI-TOF MS and 16S rRNA gene sequencing	IV Ceftriaxone 1g/day; Penicillin G; Ceftriaxone; for 6 weeks in total	surgical debridment	cured; full recovery
Akter et at./2016 (51)	46/F; Newfoundland and Labrador, Canada; nr	pet rat scratch (and have a pet cat); both died of an unknown illness in the week prior to the initial presentation to hospital: the patient was told by a local veterinarian that the rat was “in kidney failure” though further details are unavailable and she had spent the night prior to the death of the rat comforting the ailing animal in her arms when she received a scratch to her chest	after	few days	seizure disorder, irritable bowel disease, chronic mechanical back pain, iron deficiency anemia	1-week history: fever; nausea, vomiting and diarrhea; symmetric polyarhtritis of distal lower and upper extremities with 30 minutes morning stiffness	fever 38 °C; tachycardic, hypotensive; polyarthritis, discitis	effusions in her wrists, ankles and selected MCP joints; pain in the lumbar spine	no	MRI: increased signal at the L5-S1 level	149	WBC 11,1 G/L	rheumatoid factor, antinuclear antibody, antineutrophil cytoplasmic antibody, double-stranded DNA antibody and anti-cyclic citrullinated peptide antibody: negative; complement levels: normal	hepatitis B and C, HIV, Lyme disease and Parvovirus B19 serologies: negative	right ankle; before AB	nr	nr	-	before AB: + S. moniliformis in anaerobic bottle	/	nr	IV Ceftriaxone for 3 months	oral steroids (prednisone); methotrexate, hydroxycholoroquine and sulfasalazine; IV steroids (methylprednisolone 250mg/day) for 2 days	cured; full recovery
Gill et al./2016 (52)	17/F; Pennsylvania, USA; nr	scratch from one of her 3 pet rats and being exposed to rat urine and oral secretions while playing with them, 1 died a week before admission	before	nr	none	2-week history: nausea, vomiting, diarrhea and abdominal pain; fever 102 °F, chills, fatigue; rash on her hands and feet; right hip pain	fever 102.9 °F; maculopapular blanching rash on both hands and feet including her palms and soles; sacroileitis	tenderness to palpation over the SI joint with limited ROM of the right hip	no	MRI: effusion of right SI joint, periarticular soft tissue edema, bulging of the anterior capsule, subchondral bone marrow edema	1.55	WBC 10,9 G/L, neutrophils 81%	nr	nr	SI joint; before AB	nr	nr	only on MacConkey agar: -	before AB: + S. moniliformis subcultured on sheep blood agar and brain heart infusion agar with blood but not on chocolate agar, under aerobic atmosphere with 5% CO2	nr	MALDI-TOF MS (Bruker)	Vancomycin; IV Penicillin G 16-20 MUI/day; ceftriaxone 2g/day for 4 weeks	none	2-week follow up post-discharge : fading rash and complete resolution of SI arthritis
Walker and Reyes/2016 53)	17/F; Pennsylvania, USA; nr	lives on a small farm where her family has goats, horses, dogs, guinea pigs, and 2 pet rats	before	nr	none	2-week history: fever; stomach ache, diarrhea; upper respiratory symptoms; extreme fatigue; pain in her right gluteal region that ibuprofen help moderately to control; nonblanching, erythematous petechial rash on her hands and on the soles of her feet; sharp, nonradiating pain in her right SI region, which made ambulating extremely difficult	36.6 °C then intermittent fever; nausea and vomiting; ulcers in her mouth; erythematous petechial rash on her hands including her palms as well as the soles of her feet that extended superiorly to her ankles; arthritis	unable to abduct or adduct her right hip or walk because of severe pain; tenderness over the right SI joint	/	hip X-ray: normal; MRI: effusion of right SI joint, periarticular soft tissue edema, bulging of the anterior capsule, subchondral bone marrow edema	1.55	nr	tests for post-infectious arthritis, juvenile idiopathic arthritis, Henoch-Schonlein purpura and a possible malignant process: negative	tests for meningococcemia, Rickettsial disease: negative	SI joint; before AB; not markedly purulent	nr	no germ	-	before AB: + S. moniliformis	nr	nr	IV Vancomycin for 3 days; IV Penicillin G for 3 days; IV ceftriaxone for 1 month	NSAID (Ibuprofen) before admission	cured; full recovery
Suzuki et al./feb. 2017 (54)	39/M; Tokyo, Japan; pet shop employee	pet dumbo rat (Rattus norvegicus) bite while working as a pet shop employee (usually did not wear gloves while handling rats and cleaning cages, report being frequently bitten and scratched)	before	7 days	none	5-day history: fever; headache; right elbow pain and stiffness	monoarthritis	tender, swollen right elbow with decreased ROM and painful right axillary lymphadenopathy	scar on right thumb at bitten site	right elbow MRI: arthritis	/	nr	nr	nr	nr	/	/	/	before AB: + S. moniliformis in anaerobic bottle subcultured on 5% sheep blood agar under aerobic atmosphere with 10% CO2; after AB: -	/	MALDI-TOF MS (Bruker)	IV Ceftriaxone 2g/day and oral doxycycline 200mg/day + tetanus toxic injection; IV ceftriaxone for 2 weeks; oral amoxicillin 1,5g/day for 2 weeks	none	cured; full recovery
Yu et al./jun. 2017 (55)	44/M; Ontario, Canada; nr	own pet snakes and rats to feed them: had cleaned up snake and rat feces without gloves	after	2 days	mild psoriasis, bilateral ankle fractures, right metacarpal fracture and right knee anterior cruciate ligament repair	2-week history: fever; acute malaise, headache, myalgias; vomiting and diarrhea	fever 37.9°C; polyarthritis	tenderness of his ankles, large effusion of his right knee, swelling, erythema and severe tenderness over his right hand and forearm	/	X-rays of affected joints: old post-traumatic changes	340	WBC 10,3 G/L	nr	nr	right knee; before AB	49 800; 88%	no germ, no crystals	+ S. moniliformis	before AB: -	/	nr	IV Cefazolin for 2 days; IV Penicillin G 2 MUI/4h for 2 weeks; IV ceftriaxone 2g/day for 2 weeks	none	cured; full recovery
Wegner et al./jan. 2017 (56)	4/M; California, USA; nr	pet rat bite	before	several weeks	none	3-day history: fever 103°F; petechial rash on the soles of his feet; left wrist pain	polyarthritis	left wrist pain, painful and warm right knee with moderate effusion	no	left wrist MRI: fluid in the left distal radioulnar joint	5	nr	ASO titer: negative	nr	left wrist before AB; right knee after AB; both purulent	left wrist: 31; right knee: 72 250	both fluids: no germ	left wrist: + S. moniliformis; right knee: -	nr	nr	nr	Vancomycin and ceftriaxone for 2 days; IV Penicillin G for 7 days; oral Penicillin G for 7 days	left wrist and right knee irrigation and debridment	cured; full recovery
Abusalameh et al./jun. 2018 (57)	62/F; Exeter, England; work in horse stables	cleaned horses stables infested by rats	before	recently	seropositive rheumatoid arthritis (anti-cyclic citrullinated peptide antibody: positive) controlled with methotrexate and Tocilizumab, L3/L4 lumbar fusion, left total knee replacement	4-day history: diarrhea, vomiting; acute onset of widespread hot, swollen joints and severe lower back pain	polyarthritis, discitis	L5/S1 discitis	/	lumbar MRI: edema at the L5-S1 disc level	218	nr	nr (known for seropositive rheumatoid arthritis)	nr	L5-S1 disc biopsy and knees, ankles and right wrist; after AB	nr	right knee and left ankle: GNB	-	nr	/	direct 16S rRNA gene sequencing on L5-S1 disc biopsy and joint fluids	Benzylpenicillin and clindamycin; oral amoxicillin and clindamycin for 12 weeks	discontinuation of immunosuppresive treatment; washout of knees, ankles and right wrist	nr
Torres-Miranda et al./sep. 2018 (58)	52/F; Washington DC, USA; nr	living in an apartment with rodent infestation	after	nr	none	3-day history: generalized weakness; constant pain in right knee and ankle	fever 39.4 °C; confusion, lethargic and oriented to self-only; hypotension (92/54 mmHg); polyarthritis; new cardiac murmur, endocarditis	right knee and right ankle warmth swelling and erythema	punctate opening in the heel of right foot with no surrounding erythema of unknown origin	right knee and ankle X-rays: osteoarthritic changes and mild swelling but no evidence of acute pathology	> 2700	WBC 22,6 G/L, neutrophils 88%	nr	Bartonella henselae, Bartonella quintana and Brucella serologies, PCR for Coxiella burnetii: negative	right knee; before and after AB; purulent	before AB: 73 110;87%; after AB: 63 440; 94%	both fluids: no germ	+ S. moniliformis on chocolate agar under anaerobic atmosphere	-	/	MALDI-TOF MS (Bruker) on fluid isolate; direct 16S rRNA gene sequencing on mitral valve sample	IV Vancomycin and piperacillin-tazobactam for 3 days; ceftriaxone 2g/day for 6 weeks post valve repair	right knee washout; mitral valve repair	cured; full recovery
Lloyd et al./2019 (59)	15m/M; Ann Arbor, Michigan, USA; nr	pet rat bite	after	1 or 2 weeks	none	9-day history: fever 102,9 °F; refuse to bear weight on both legs; maculopapular erythematous rash that was most prominent on his extremities including his palms and soles	fever 38.3 °C; tachycardic; irritable; maculopapular rash on extremities; symmetrical polyarthritis	small bilateral hip joint effusions, refuse to bear weight on either lower extremities	/	hip ultrasound: small bilateral hip joint effusion; hips and pelvis MRI: trace of fluid in the left hip, right hip effusion and synovitis, no evidence of myositis or osteomyelitis	145	WBC 10,9 G/L, platelets 407 G/L	nr	FilmArray multiplex PCR for 20 respiratory pathogens, EBV and CMV serologies: negative; HHV6 PCR positive at 4500 copies/mL	right hip; before AB; purulent	nr	nr	+ S. moniliformis under anaerobic atmosphere	before AB: -	nr	nr	IV Cefazolin 3 days; oral cephalexin for 3 days; oral Penicillin G for 5 weeks	right hip arthrotomy	cured; full recovery
Pena et al./dec. 2019 (60)	75/F; Porto, Portugal; living in rural north of Portugal	wild rat bite in rural area	before	nr	cervical degenerative disc disease, hypertension	4-day history: fever; prostration; myalgias; headache	subfebrile; hypotension; vertebral osteomyelitis and arthritis	neck stiffness and worsening pain with tetrapesis and S/C arthritis	incised wounds on two fingers of her left hand	MRI : high signal intensity in C5 to C7 vertebrae with meningeal enhancement and in the left S/C joint	3340	WBC 14,7 G/L, neutrophils 86%	nr	cerebrospinal fluid analysis: normal	not performed	/	/	/	Bactec bootles before AB: + S. moniliformis in aerobic bottle	/	16S rRNA gene sequencing	IV Ceftriaxone 2g/day for 26 days; oral amoxicillin-clavulanate for 8 months	none	cured; full recovery
Shadrin et al./apr. 2020 (61)	27/F; Rochester, Minnesota, USA; nr	rat bite from one of her 3 pet rats on her right thumb	before	2 days	depression and anxiety	3-day history: fever 39.6 °C, chills; nausea, vomiting; generalized malaise	acute onset low back (up to 10 of 10 on a pain scale with any movement, with radiation to her left leg, hip, and thigh); erythematous and pustular skin rash involving the palms; asymmetric polyarthralgias	low back, left third MCP joint, right wrist, right shoulder and both ankles	no	lumbar spine CT scan: chronic lumbarization of S1, mild disc bulging at L5-S1; wrists and left hand X-rays: no osteoarthritis; lumbar spine MRI : no discitis	278	WBC 14 G/L	anti-cyclic citrullinated peptide antibody titer: strongly positive > 250 U	Neisseria gonorrhoeaeand Chlamydia trachomatis PCR on urine: negative; HIV, EBV, CMV, Parvovirus B19 and syphilis serologies: negative	right wrist; after AB; purulent	nr	numerous neutrophils, no germ	nr	before AB: + S. moniliformis; after AB: -	nr	MALDI-TOF MS	IV ceftriaxone 2g/day for 2 weeks; oral amoxicillin-clavulanate 1,5/12h for 2 weeks	none	cured; upon follow-up 2 weeks after discharge: near complete resolution of polyarthralgia and skin lesions
Adams and Mahapatra/may 2021 (22)	55/M; Syracuse, New-York, USA; nr	numerous bites from his 2 pet rats within the last year	after	nr	chronic obstructive pulmonary disease, chronic hepatitis C infection, hyperlipidemia, generalized anxiety disorder, chronic mid- and lower back pain as the result of degenerative disc disease	6-week history: abrupt worsening of midline back pain; anorexia and weight loss	moderate distress; discitis	paraspinal tenderness in the lumbar spine at L2-L3 level	no	lumbar spine MRI: abnormal enhancement of the lower endplate of the L2 vertebral body and diffuse enhancement of the L3 vertebral body with irregularity of the upper endplate that extended to the intervertrebral disc, enhancement and thickening in the anterior epidural space	30	nr	nr	nr	L2-L3 disc aspirate; after AB	nr	Gram variable bacilli	+ S. moniliformis on Mueller-Hinton agar with 5% sheep blood	before AB: -	/	MALDI-TOF MS	oral Cephalexin 1g/8h and linezolid 0,6g/12h for 2 weeks; Cephalexin for 6 weeks in total	none	cured
Uddin et al./dec. 2021 (62)	59/F; Pennsylvania, USA; cleaning woman	had cleaned a research laboratory rats and homes that had mousetraps while working as a cleaning woman	after	≤ 2 months	ovarian cancer surgery 20 years before, cervical stenosis after C2-T1 fusion	2-month history: progressively worsening left knee pain treated by steroids	polyarthritis	tender, warm and swollen knees, wrists; right shoulder and left ankle with limited ROM	/	left knee X ray: mild arthritis	/	nr	results within reference ranges	nr	left knee; before and after AB	after AB: 40 000	both fluids: no germ, no crystals	+ S. moniliformis on sheep blood agar but not on chocolate or Columbia CNA agar	no	/	MALDI-TOF MS	IV Ceftriaxone for 4 weeks (severe Penicillin allergy)	steroids before admission	cured
Swan et al./aug. 2022 (63)	12/F; New South Wales, Australia; nr	kissing on their mouths and scratches from her pet mice and rats	before	nr	none	5-day history: fever; rash; left shoulder pain	fever; rash; monoarthritis	left axillary lymphadenopathy; left gleno-humeral joint restricted ROM, swelling and warmth	/	left shoulder ultrasound: moderate glenohumeral joint effusion and subacromial bursitis	/	WBC 15,3 G/L	nr	nr	left shoulder; before AB; not purulent	15 300; <50%	nr	+ S. moniliformis	before AB: + S. moniliformis in pediatric bottle	nr	nr	IV Ceftriaxone for 1 week; oral amoxicillin for 3 weeks	left shoulder arthroscopic washout	cured; full recovery
Wallemacq et al./dec. 2022 (64)	91/M; Brussels, Belgium; retired	wild rat bite at home on his right thumb	before	3 days	none	5-day history: fever; delirium; asthenia	right hand abscess and monoarthritis at the bite site	swelling of right hand and wrist with erythema, pain and fluctuance over the right thumb	right hand abscess and monoarthritis	right hand X-ray: features of osteoarthritis of the distal IP joint without articular effusion, exactly at the rat bite site	158	WBC 23,75 G/L, neutrophils 90%	nr	nr	right hand; before AB; purulent	nr	numerous neutrophils, no germ	+ S. moniliformis on 5% sheep blood agar, under aerobic conditions with 5% CO2	Bactec Plus adult bootles before AB: -	/	MALDI-TOF MS (Bruker)	IV Amoxicillin-clavulanate 1g/6h; IV ampicillin 1g/6h for 7 days; oral amoxicillin 1g/8h for 7 days ; oral doxycycline 100mg/12h for 2 weeks	cellulitis drainage	cured; persistant reduced mobility of thumb
Blaz et al./2023 (65)	51/M; Gdańsk, Poland; homeless man, previous employment in rodent extermination	homeless alcoholic man with small ulcerations on the digits suggestive of bites; previous employment in rodent extermination	before	nr	alcoholism, homelessness	not known (alcoholism)	high fever; somnolence and psychomotor retardation (alcoholism); palpable purpura affecting both legs below the knee and feet; polyarthralgias and polyarthritis	both wrists and ankles with effusion; cervical rigidity	small ulcerations on the digits suggestive of bites	nr	266	WBC 20,5 G/L, neutrophils 95%; procalcitonine 6,3 ng/mL	anti-neutrophil cytoplasmic antibody: high titer at 1:1280; anti-endothelial cell antibody: high titer at 1:2560; antinuclear antibody (ANA) with HEp-2 substrate titer: 1:320 (fine speckled type); direct immunofluorescence study of skin biopsy: negative	FilmArray multiplex PCR for meningitis and encephalitis pathogens: negative	not performed	/	/	/	before AB: + S. moniliformis	nr	nr	IV Ceftriaxone, vancomycin and ciprofloxacin; ampicillin and ciprofloxacin	NSAID	cured; full recovery
List of abbrevations: nr, not reported; "/", not relevant; M, male; F, female; m, months; MCP, metacarpophalangeal; IP, interphalangeal; PIP, proximal interphalangeal; S/C, sternoclavicular; SI, sacroiliac; ROM, range of motion; WBC, white blood cell; G/L, Giga per Liter; AB, start of antibiotic treatment; GNB, Gram-negative bacilli; GPC, Gram-positive cocci; "+", positive culture; "-", negative …
