# Supplementary material for: Septic arthritis complicating Streptobacillus moniliformis rat bite fever: a case report and review of its pathophysiology and diagnosis
Source: Front Med (Lausanne). 2024 Aug 29;11:1345354. doi: 10.3389/fmed.2024.1345354 (PMC11390419; doi:10.3389/fmed.2024.1345354)
Supplement: Supplementary file 2 [file Table_2.XLSX]

## Sheet: Feuil1
Supplementary material.Table 2. Composition of media used for subculture of S. moniliformis strain isolated in the present case
Medium	BBL™ Schaedler Broth with Vitamin K1, BD		BD™ Columbia Agar with 5% Sheep Blood, BD		Chocolate PolyViteX™ agar, Biomerieux		Mueller-Hinton-F (MHF) Agar, BioRad
Growth of S. moniliformis	yes		yes		no		no
Formula per liter of purified water	Pancreatic Digest of Casein	8,2 g	Pancreatic Digest of Casein	12.0 g	Casein Pepton (bovine)	7,5 g	Casein hydrolysate	17,5 g
	Peptic Digest of Animal Tissue	2,5 g	Peptic Digest of Animal Tissue	5.0 g	Meat Pepton (bovine or porcin)	7,5 g	Peptons	3,0 g
	Yeast Extract	5.0 g	Yeast Extract	3.0 g	PolyViteX™	10 mL	Nicotinamide Adenine Dinucléotide	20 mg
	Hemin	0,01 g	Sheep Blood, Defibrinated	0.05	Hemoglobin (bovine)	10,0 g	Horse blood	0.05
	Dipotassium Phosphate	0,8 g	Beef Extract	3.0 g	Dipotassium Phosphate	4,0 g	Ca2+	20-25 mg
	Sodium Chloride	1,7 g	Sodium Chloride	5.0 g	Sodium Chloride	5.0 g	Mg2+	10-12,5 mg
	TRIS (hydroxymethyl) aminomethane	3,0 g	Agar	13.5 g	Agar	10,0 g	Agar	15,0 g
	Papaic Digest of Soybean Meal	1,0 g	Corn Starch	1.0 g	Corn Starch	1.0 g
	L-Cystine	0,4 g
	Vitamin K1	0,01 g
	Dextrose	5,8 g
